# Supplementary material for: Acute Cognitive Performance and Mood Effects of Coffeeberry Extract: A Randomized, Double Blind, Placebo-Controlled Crossover Study in Healthy Humans
Source: Nutrients. 2023 May 23;15(11):2418. doi: 10.3390/nu15112418 (PMC10254646; doi:10.3390/nu15112418)
Supplement: Supplementary file 1 [file nutrients-15-02418-s001.zip]

Archive with 1 entries (1 files):
- nutrients-2384642-supplementary.pdf
